# Supplementary material for: Genetic Modifiers at the Crossroads of Personalised Medicine for Haemoglobinopathies
Source: J Clin Med. 2019 Nov 9;8(11):1927. doi: 10.3390/jcm8111927 (PMC6912721; doi:10.3390/jcm8111927)
Supplement: Supplementary file 1 [file jcm-08-01927-s001.zip]

Archive with 3 entries (2 files):
- Genetic Modifiers_Supplementary Material.xlsx
- __MACOSX/
- __MACOSX/._Genetic Modifiers_Supplementary Material.xlsx
