# Supplementary material for: Genetic Modifiers at the Crossroads of Personalised Medicine for Haemoglobinopathies
Source: J Clin Med. 2019 Nov 9;8(11):1927. doi: 10.3390/jcm8111927 (PMC6912721; doi:10.3390/jcm8111927)
Supplement: Supplementary file 1 [file jcm-08-01927-s001.zip › Genetic Modifiers_Supplementary Material.xlsx]

## Sheet: Table S1
Table S1. Phenotypic term annotations for candidate modifier genes. Abbreviations: GFR, glomerular filtration rate; Hb F, haemoglobin F; Hb A2, haemoglobin A2; RBC, red blood cell count; EPO, erythropoietin.
Gene/Intergenic region	Annotated phenotypic terms	Number of phenotypes
NOS3	Abnormal hematocrit, Abnormal neutrophil cell number, Acute chest syndrome, Anaemia, Bilirubin levels, Delayed menarche, Hb F levels, Increased lactate dehydrogenase activity, Pulmonary arterial hypertension, Recurrent upper respiratory tract infections, Reticulocytosis, Retinopathy, Vaso-occlusive crisis	13
BCL11A	Abnormal platelet count, Anaemia, Bilirubin levels, F-cell numbers, Globin gene regulation, Hb F levels, Hb F response to hydroxyurea, Pain, Reticulocytopenia, Stroke, Vaso-occlusive crisis	11
HBS1L-MYB	Abnormal hematocrit, Abnormal platelet count, Abnormal red blood cell count, Abnormal white blood cell count, Anaemia, F-cell numbers, Globin gene regulation, Hb F levels, Ineffective erythropoiesis, Pain	10
TGFBR3	Acute chest syndrome, Bacteremia, Leg ulcers, Osteonecrosis/Avascular necrosis, Priapism, Pulmonary arterial hypertension, Stroke	7
GSTP1	Hb F levels, Increased Hb A2 levels, Osteoporosis, Oxidative stress, Reticulocytopenia, Abnormal red blood cell count	6
HMOX1	Abnormal GFR, Acute chest syndrome, Albuminuria, Hb F levels, Stroke, Vaso-occlusive crisis	6
KL	Acute chest syndrome, Hb F levels, Leg ulcers, Osteonecrosis/Avascular necrosis, Priapism, Pulmonary arterial hypertension	6
UGT1A1	Anaemia, Abnormal red blood cell count, Bilirubin levels, Gallstones, Hb F levels, Increased Hb A2 levels	6
APOL1	Abnormal GFR, Albuminuria, Focal segmental glomerulosclerosis, Proteinuria, Stroke	5
BMP6	Bacteremia, Leg ulcers, Osteonecrosis/Avascular necrosis, Pulmonary arterial hypertension, Stroke	5
HBG2	Anaemia, F-cell numbers, Hb F levels, Hb F response to hydroxyurea, Pain	5
KLF1	Anaemia, Globin gene regulation, Hb F levels, Increased Hb A2 levels	4
ACKR1	Abnormal neutrophil cell number, Abnormal white blood cell count, Albuminuria, Pulmonary arterial hypertension	4
EDN1	Acute chest syndrome, Osteonecrosis/Avascular necrosis, Pulmonary arterial hypertension, Vaso-occlusive crisis	4
GSTM1	Anaemia, Abnormal serum ferritin, Cardiac iron load, Left ventricular diastolic dysfunction	4
HAMP	Anaemia, Abnormal serum ferritin, Abnormal serum iron concentration, Increased liver iron level	4
MTHFR	Abnormal circulating homocysteine concentration, Osteonecrosis/Avascular necrosis, Oxidative stress, Pain	4
NPRL3	Anaemia, Bilirubin levels, Haemolytic anaemia, Reticulocytosis	4
ADCY6	Haemolytic anaemia, Pulmonary arterial hypertension, RBC adhesion	3
EGLN1	Anaemia, Ineffective erythropoiesis, Oxidative stress	3
FOXO3	Globin gene regulation, Ineffective erythropoiesis, Oxidative stress	3
HBG1-HBG2	Globin gene regulation, Hb F levels, Hyperuricemia	3
HFE	Elevated transferrin saturation, Increased serum ferritin, Increased serum iron	3
IL1B	Osteonecrosis/Avascular necrosis, Pulmonary arterial hypertension, Reticulocytopenia	3
IL6	Leg ulcers, Retinopathy, Stroke	3
LAMA2	Abnormal neutrophil cell number, Abnormal white blood cell count, RBC adhesion	3
LCRB	Anaemia, Hb F levels, Increased Hb A2 levels	3
MYH9	Abnormal GFR, Focal segmental glomerulosclerosis, Proteinuria	3
NFE2L2	Anaemia, Ineffective erythropoiesis, Oxidative stress	3
SAR1A	Globin gene regulation, Hb F levels, Hb F response to hydroxyurea	3
SMAD3	Acute chest syndrome, Bacteremia, Hb F levels	3
TF	Anaemia, Decreased serum ferritin, Increased serum ferritin	3
UGT1A6	Bilirubin levels, Gallstones, Response to deferiprone	3
VEGFA	Hb F levels, Hb F response to hydroxyurea, Vaso-occlusive crisis	3
ABCC2	Hb F levels, Response to deferasirox	2
ADRB2	RBC adhesion, Stroke	2
AHSP	Anaemia, Ineffective erythropoiesis	2
AK9	Abnormal neutrophil cell number, Abnormal white blood cell count	2
ANXA2	Osteonecrosis/Avascular necrosis, Stroke	2
ARG2	Hb F levels, Hb F response to hydroxyurea	2
ASS1	Hb F levels, Hb F response to hydroxyurea	2
BMPR1B	Abnormal GFR, Leg ulcers	2
CBS	Oxidative stress, Vaso-occlusive crisis	2
CCND3	Abnormal red blood cell count, Anaemia	2
CD36	Response to Hydroxyurea, Reticulocytosis	2
CERS4	Abnormal neutrophil cell number, Abnormal white blood cell count	2
CUBN	Abnormal GFR, Anaemia	2
DHRS7C-GLP2R	F-cell numbers, Hb F response to hydroxyurea	2
ECE1	Osteonecrosis/Avascular necrosis, Stroke	2
EIF2AK1	Anaemia, Hb F levels	2
ERG	Osteonecrosis/Avascular necrosis, Stroke	2
EXD3	Abnormal neutrophil cell number, Abnormal white blood cell count	2
FAM221A	Abnormal neutrophil cell number, Abnormal white blood cell count	2
FLT1	Hb F levels, Hb F response to hydroxyurea	2
FTO	Acute chest syndrome, Pain	2
GDF15	Abnormal hepcidin level, Abnormal serum iron concentration	2
GSTT1	Anaemia, Hb F levels	2
HBA2	Increased Hb A2 levels, Stroke	2
HBB	Anaemia, Hb F levels	2
HBB-HBD	Anaemia, Hb F levels	2
HBD	Anaemia, Hb F levels	2
HBE1	Hb F levels, Hb F response to hydroxyurea	2
ITGA11	Abnormal neutrophil cell number, Abnormal white blood cell count	2
KLF10	Anaemia, Response to Hydroxyurea	2
LGALS3	Recurrent respiratory infections, Vaso-occlusive crisis	2
MAN2B1	Abnormal neutrophil cell number, Abnormal white blood cell count	2
MAP2K1	Hb F levels, Leg ulcers	2
MAP3K5	Hb F levels, Hb F response to hydroxyurea	2
MAP3K7	Hb F levels, Leg ulcers	2
MBL2	Recurrent Infections, Vaso-occlusive crisis	2
NES	Abnormal neutrophil cell number, Abnormal white blood cell count	2
NOS1	Hb F levels, Hb F response to hydroxyurea	2
OR10G9	Abnormal neutrophil cell number, Abnormal white blood cell count	2
OR51B5	Haemolytic anaemia, Hb F levels	2
OR51V1-HBB	Anaemia, Hb F levels	2
PDS5B	Leg ulcers, Osteonecrosis/Avascular necrosis	2
PHEX	F-cell numbers, Hb F levels	2
RRAD	Abnormal neutrophil cell number, Abnormal white blood cell count	2
SELP	Pulmonary arterial hypertension, Stroke	2
SERPINC1	Pulmonary arterial hypertension, Thromboembolism	2
SIN3A	Hb F levels, Hb F response to hydroxyurea	2
SMAD6	Bacteremia, Hb F levels	2
SMAD7	Acute chest syndrome, Leg ulcers	2
SOX6	Globin gene regulation, Ineffective erythropoiesis	2
TEK	Leg ulcers, Stroke	2
TGFBR2	Leg ulcers, Osteonecrosis/Avascular necrosis	2
THBS1	Pulmonary arterial hypertension, RBC adhesion	2
TLR2	Recurrent Infections, Recurrent respiratory infections	2
TMPRSS6	Anaemia, Abnormal hepcidin level	2
TNF	Decreased serum ferritin, Stroke	2
TOX	Hb F levels, Hb F response to hydroxyurea	2
UGT1A10	Bilirubin levels, Gallstones	2
ZFHX4	Abnormal neutrophil cell number, Abnormal white blood cell count	2
MARCH10	Hb F response to hydroxyurea	1
ABO	Abnormal red blood cell count	1
ACVRL1	Pulmonary arterial hypertension	1
ADAM9	Left ventricular diastolic dysfunction	1
ADAMTSL1	Hb F levels	1
ADAR	Hb F response to hydroxyurea	1
ADCY10	Hb F response to hydroxyurea	1
ADCY9	Stroke	1
ADGRV1	Pain	1
ADORA2B	Pulmonary arterial hypertension	1
ADRB1	Pulmonary arterial hypertension	1
AGGF1	Abnormal GFR	1
AGT	Stroke	1
AICDA	Hb F levels	1
ALCAM	Acute chest syndrome	1
ALOX5AP	Hb F levels	1
ANTXR1	Hb F levels	1
APOE	Left ventricular diastolic dysfunction	1
APOL1-MYH9	Focal segmental glomerulosclerosis	1
APOL4-APOL2	Focal segmental glomerulosclerosis	1
AQP1	Priapism	1
AQP9	Hb F levels	1
ARG1	Hb F response to hydroxyurea	1
ARHGAP18	Hb F levels	1
AXIN1	Anaemia	1
BMPR1A	Bacteremia	1
BMPR2	Pulmonary arterial hypertension	1
CACNA2D3	Vaso-occlusive crisis	1
CCL2	Stroke	1
CCL5	Recurrent Infections	1
CD163	Abnormal GFR	1
CD81	Red blood cell alloimmunisation	1
CDHR3	Hb F response to hydroxyurea	1
CDK6	Abnormal white blood cell count	1
CEBPE	Anaemia	1
CHL1-LINC01266	Acute chest syndrome	1
CHP2-PRKCB	Acute chest syndrome	1
COL1A1	Osteoporosis	1
COMMD7-DNMT3B	Acute chest syndrome	1
COMT	Pain	1
COPE	Hb F response to hydroxyurea	1
CR1	Pulmonary arterial hypertension	1
CSF2	Stroke	1
CSNK2A1	Hb F levels	1
CTLA4	Red blood cell alloimmunisation	1
CTXND2	Acute chest syndrome	1
CYP1A1	Response to deferasirox	1
CYP1A2	Response to deferasirox	1
CYP2D6	Response to Hydroxyurea	1
CYP3A4	Pain	1
CYP4B1	Abnormal GFR	1
CYP4V2	Thromboembolism	1
DCHS2	Hb F response to hydroxyurea	1
DOCK1	Hb F response to hydroxyurea	1
DRD2	Vaso-occlusive crisis	1
DRD3	Pain	1
EFTUD2	Hb F levels	1
EGF	Abnormal platelet count	1
EIF2S3	Hb F levels	1
EML1	Hb F response to hydroxyurea	1
ENPP1	Stroke	1
EPAS1	Anaemia	1
ETAA1	Hb F response to hydroxyurea	1
F13A1	Priapism	1
F2	Osteonecrosis/Avascular necrosis	1
F5	Stroke	1
FAM193A	Pain	1
FBN2	Acute chest syndrome	1
FCGR2C	Red blood cell alloimmunisation	1
FRMPD4	Hb F levels	1
FUCA2	Left ventricular diastolic dysfunction	1
G6PD	Anaemia	1
GALNT13	Pulmonary arterial hypertension	1
GATA1	Globin gene regulation	1
GCH1	Pain	1
GJC1	Hb F levels	1
GOLGB1	Stroke	1
GPM6B	Hb F levels	1
GPR17	Acute chest syndrome	1
HAO2	Hb F response to hydroxyurea	1
HBBP1	Hb F levels	1
HBD-HBBP1	Hb F levels	1
HBG1	Hb F levels	1
HBG2-HBE1	Hb F levels	1
HBM	Anaemia	1
HBS1L	Hb F levels	1
HBS1L-LOC105378010	Hb F levels	1
HDAC9	Stroke	1
HLA-DOA-HLA-DPA1	Abnormal platelet count	1
HMOX2	Anaemia	1
HTR2A	Acute chest syndrome	1
HTR3B	Acute chest syndrome	1
IFNL3	Response to Hepatitis C treatment	1
IGF1R	Bacteremia	1
IL18	Left ventricular diastolic dysfunction	1
IL1R1	Pain	1
IL4R	Stroke	1
ILA1	Pain	1
ITGA2	Vaso-occlusive crisis	1
ITGA2B	Vaso-occlusive crisis	1
ITGAV	Priapism	1
JAZF1	Hb F levels	1
KCNQ1	Increased Hb A2 levels	1
KCNS1	Vaso-occlusive crisis	1
KDR	Hb F levels	1
KNG1	Acute chest syndrome	1
KRT80	Hb F response to hydroxyurea	1
LARGE1	Hb F levels	1
LCAT	Pulmonary arterial hypertension	1
LDLR	Stroke	1
LOC100422053-RPS8P3	Hb F levels	1
LOC102724142	Hb F levels	1
LOC105370982	Hb F levels	1
LOC105372421	Hb F levels	1
LOC107987059	Hb F levels	1
LOC389842-MAGEB18	F-cell numbers	1
LTA4H	Pulmonary arterial hypertension	1
LTC4S	Stroke	1
LY6G5C	Abnormal white blood cell count	1
MAGI2	Hb F levels	1
MAP2K6	EPO levels	1
MAP7	Hb F levels	1
MET	Stroke	1
MIR4432HG	F-cell numbers	1
MMP3	Stroke	1
MPO	Recurrent Infections	1
MRM2	Hb F response to hydroxyurea	1
MTNR1A	Pain	1
MYB	Globin gene regulation	1
MYBBP1A	Hb F response to hydroxyurea	1
N4BP2L2	Hb F response to hydroxyurea	1
NAT1	Pain	1
NEDD4L	Pulmonary arterial hypertension	1
NEDD9	Hb F levels	1
NFATC2	Acute chest syndrome	1
NFIX	Hb F levels	1
NOL12	Acute chest syndrome	1
NOM1	Hb F response to hydroxyurea	1
NOS2	Hb F response to hydroxyurea	1
NOX3	Hb F levels	1
NPY	Acute chest syndrome	1
NRCAM	Acute chest syndrome	1
OLFM5P	Hb F levels	1
OPCML	Hb F levels	1
OR51B2	Hb F levels	1
OR51B6	Hb F levels	1
OR51G1	Hb F levels	1
OR51G1-OR51A3P	Hb F levels	1
OR51G2	Hb F levels	1
OR51L1-OR51P1P	Haemolytic anaemia	1
OR51V1	Hb F levels	1
OR52I2-OR52I1	Hb F levels	1
OR52N4	Left ventricular diastolic dysfunction	1
OR52Z1-OR51V1	Hb F levels	1
ORL1	Hb F response to hydroxyurea	1
PAK2	Hb F levels	1
PAPLN	Hb F response to hydroxyurea	1
PARP11-CCND2	Abnormal red blood cell count	1
PCSK5	Pain	1
PDE7B	Hb F response to hydroxyurea	1
PDGFD	Pain	1
PDGFRA-KIT	Abnormal hematocrit	1
PEX7	Hb F levels	1
PIK3CG	Acute chest syndrome	1
PKD1L1	Hb F response to hydroxyurea	1
PKD1L2	Abnormal GFR	1
PLA2G4A	Pain	1
PLA2G4D-PLA2G4F	Hb F levels	1
PLCH1	Pain	1
PNPLA3	Abnormal white blood cell count	1
PON1	Stroke	1
PRELP	Pulmonary arterial hypertension	1
PRKCE	Abnormal red blood cell count	1
PROC	Thromboembolism	1
PROS1	Thromboembolism	1
PROSC	Left ventricular diastolic dysfunction	1
PSMD3-CSF3	Abnormal white blood cell count	1
RAVER1	Pain	1
REL	Acute chest syndrome	1
RHPN2	Hb F response to hydroxyurea	1
RNF113B	Hb F response to hydroxyurea	1
RPS24	Pain	1
RSPH3	Hb F response to hydroxyurea	1
SALL2	Hb F response to hydroxyurea	1
SCN5A	Acute chest syndrome	1
SEC31B	Hb F response to hydroxyurea	1
SESN1	Hb F response to hydroxyurea	1
SH2B3	Abnormal platelet count	1
SIRT1	Globin gene regulation	1
SLC12A6	Pulmonary arterial hypertension	1
SLC16A2	Left ventricular diastolic dysfunction	1
SLC22A4	Hb F response to hydroxyurea	1
SLC40A1	Increased serum ferritin	1
SMAD1	Acute chest syndrome	1
SMAD9	Leg ulcers	1
SMURF1	Leg ulcers	1
SORCS1	Pain	1
SP1	Hb F levels	1
SPARC	Hb F levels	1
SPOP	Hb F levels	1
STARD13	Osteonecrosis/Avascular necrosis	1
STAT1	Acute chest syndrome	1
SULT2B1	Left ventricular diastolic dysfunction	1
TAL1	Globin gene regulation	1
TBC1D1	Pain	1
TFR2	Decreased serum ferritin	1
TGFA	Pain	1
THPO	Abnormal platelet count	1
TKTL1	Pain	1
TOR2A	Abnormal GFR	1
TRPA1	Pain	1
TRPV1	Pain	1
TTLL10	Hb F response to hydroxyurea	1
UBE2O	Pain	1
UGT2B7	Morphine glucuronidation	1
VCAM1	Stroke	1
VDR	Osteoporosis	1
ZBTB7A	Hb F levels	1
ZFPM1	Anaemia	1

## Sheet: Table S2
Table S2. Gene ranking. For each phenotypic term, genes are ranked in order of decreasing IthaScore.Abbreviations: AS, Association score; ES, Experimental score; VS, variant score; GFR, glomerular filtration rate; Hb F, haemoglobin F; Hb A2, haemoglobin A2; RBC, red blood cell count; EPO, erythropoietin.
Phenotype ID	Phenotypic term	Gene/Intergenic region	AS	ES	VS	IthaScore
2	Hb F levels	BCL11A	1	0.583333	1	0.875
		HBS1L-MYB	1	0.416667	1	0.825
		KLF1	0.421875	1	1	0.710938
		HBG2	1	0	0.5	0.6
		HBE1	0.84375	0	0.2	0.461875
		HBG1	0.75	0	0.3	0.435
		HBD-HBBP1	0.5	0	0.4	0.33
		LCRB	0.484375	0	0.35	0.312188
		HBBP1	0.515625	0	0.15	0.287813
		HBG2-HBE1	0.53125	0	0.1	0.285625
		HBS1L	0.484375	0	0.2	0.282187
		ZBTB7A	0	0.916667	0	0.275
		OR51B5	0.375	0	0.3	0.2475
		TOX	0.125	0	0.9	0.2425
		HBB	0.375	0	0.1	0.2075
		FLT1	0.171875	0	0.5	0.185938
		OR51B6	0.234375	0	0.3	0.177187
		OR51G1-OR51A3P	0.3125	0	0.05	0.16625
		ANTXR1	0.1875	0.166667	0.05	0.15375
		SPOP	0	0.5	0	0.15
		ARHGAP18	0.125	0.25	0.05	0.1475
		HBD	0.25	0	0.1	0.145
		HBG1-HBG2	0.25	0	0.1	0.145
		OR51B2	0.1875	0	0.2	0.13375
		GPM6B	0.125	0	0.35	0.1325
		EFTUD2	0.1875	0	0.15	0.12375
		SPARC	0.1875	0	0.15	0.12375
		KL	0.125	0	0.3	0.1225
		GJC1	0.1875	0	0.1	0.11375
		ADAMTSL1	0.1875	0	0.05	0.10375
		CSNK2A1	0.1875	0	0.05	0.10375
		EIF2S3	0.1875	0	0.05	0.10375
		FRMPD4	0.1875	0	0.05	0.10375
		HBB-HBD	0.1875	0	0.05	0.10375
		HBS1L-LOC105378010	0.1875	0	0.05	0.10375
		JAZF1	0.1875	0	0.05	0.10375
		LARGE1	0.1875	0	0.05	0.10375
		LOC100422053-RPS8P3	0.1875	0	0.05	0.10375
		LOC102724142	0.1875	0	0.05	0.10375
		LOC105370982	0.1875	0	0.05	0.10375
		LOC105372421	0.1875	0	0.05	0.10375
		LOC107987059	0.1875	0	0.05	0.10375
		MAGI2	0.1875	0	0.05	0.10375
		NEDD9	0.1875	0	0.05	0.10375
		NFIX	0.1875	0	0.05	0.10375
		OLFM5P	0.1875	0	0.05	0.10375
		OPCML	0.1875	0	0.05	0.10375
		OR51G1	0.1875	0	0.05	0.10375
		OR51G2	0.1875	0	0.05	0.10375
		OR51V1	0.1875	0	0.05	0.10375
		OR51V1-HBB	0.1875	0	0.05	0.10375
		OR52I2-OR52I1	0.1875	0	0.05	0.10375
		OR52Z1-OR51V1	0.1875	0	0.05	0.10375
		PAK2	0.1875	0	0.05	0.10375
		PLA2G4D-PLA2G4F	0.1875	0	0.05	0.10375
		ASS1	0.125	0	0.2	0.1025
		KDR	0.125	0	0.2	0.1025
		PHEX	0.1875	0	0	0.09375
		NOS1	0.125	0	0.15	0.0925
		NOS3	0.125	0	0.15	0.0925
		MAP3K7	0.125	0	0.1	0.0825
		VEGFA	0.125	0	0.1	0.0825
		EIF2AK1	0	0.25	0	0.075
		MAP3K5	0	0.25	0	0.075
		SAR1A	0	0.25	0	0.075
		AQP9	0.125	0	0.05	0.0725
		MAP2K1	0.125	0	0.05	0.0725
		SMAD3	0.125	0	0.05	0.0725
		SMAD6	0.125	0	0.05	0.0725
		NOX3	0.0625	0	0.2	0.07125
		PEX7	0.0625	0	0.2	0.07125
		ABCC2	0.125	0	0	0.0625
		ALOX5AP	0.0625	0	0.15	0.06125
		MAP7	0.0625	0	0.15	0.06125
		UGT1A1	0.09375	0	0.05	0.056875
		GSTT1	0.0625	0	0.1	0.05125
		AICDA	0.0625	0	0.05	0.04125
		HMOX1	0.0625	0	0.05	0.04125
		SIN3A	0.0625	0	0.05	0.04125
		SP1	0.0625	0	0.05	0.04125
		ARG2	0.046875	0	0.05	0.0334375
		GSTP1	0.046875	0	0	0.0234375
28	Bilirubin levels	UGT1A1	0.859375	0	0.05	0.439688
		UGT1A10	0.1875	0	0.75	0.24375
		UGT1A6	0.1875	0	0.1	0.11375
		NOS3	0.125	0	0.05	0.0725
		NPRL3	0.09375	0	0.05	0.056875
		BCL11A	0.046875	0	0.05	0.0334375
10	F-cell numbers	HBS1L-MYB	0.59375	0	0.1	0.316875
		BCL11A	0.375	0	0.4	0.2675
		HBG2	0.25	0	0	0.125
		MIR4432HG	0.1875	0	0.1	0.11375
		DHRS7C-GLP2R	0.1875	0	0.05	0.10375
		PHEX	0.1875	0	0.05	0.10375
		LOC389842-MAGEB18	0.125	0	0.05	0.0725
5	Ineffective erythropoiesis	AHSP	0	1	0	0.3
		SOX6	0	1	0	0.3
		FOXO3	0	0.25	0	0.075
		NFE2L2	0	0.25	0	0.075
		EGLN1	0	0.166667	0	0.05
		HBS1L-MYB	0.046875	0	0.05	0.0334375
4	Anaemia	CCND3	0.1875	0.666667	0	0.29375
		AHSP	0	0.75	0.15	0.255
		KLF1	0.1875	0.416667	0	0.21875
		EIF2AK1	0	0.666667	0	0.2
		HMOX2	0.125	0.416667	0	0.1875
		HBS1L-MYB	0.25	0	0	0.125
		TMPRSS6	0.25	0	0	0.125
		EGLN1	0.0625	0.25	0	0.10625
		NFE2L2	0	0.333333	0	0.1
		AXIN1	0.1875	0	0	0.09375
		G6PD	0.1875	0	0	0.09375
		HBB	0.1875	0	0	0.09375
		HBB-HBD	0.1875	0	0	0.09375
		HBD	0.1875	0	0	0.09375
		HBM	0.1875	0	0	0.09375
		LCRB	0.1875	0	0	0.09375
		NPRL3	0.1875	0	0	0.09375
		OR51V1-HBB	0.1875	0	0	0.09375
		ZFPM1	0.1875	0	0	0.09375
		KLF10	0.09375	0	0	0.046875
		BCL11A	0.0625	0	0	0.03125
		CUBN	0.0625	0	0	0.03125
		EPAS1	0.0625	0	0	0.03125
		GSTM1	0.0625	0	0	0.03125
		GSTT1	0.0625	0	0	0.03125
		HAMP	0.0625	0	0	0.03125
		HBG2	0.0625	0	0	0.03125
		NOS3	0.0625	0	0	0.03125
		TF	0.0625	0	0	0.03125
		CEBPE	0.046875	0	0	0.0234375
		UGT1A1	0.046875	0	0	0.0234375
11	Globin gene regulation	SIRT1	0	0.833333	0	0.25
		HBS1L-MYB	0	0.75	0	0.225
		SAR1A	0	0.583333	0	0.175
		KLF1	0	0.5	0	0.15
		BCL11A	0	0.416667	0	0.125
		HBG1-HBG2	0	0.416667	0	0.125
		SOX6	0	0.333333	0	0.1
		FOXO3	0	0.25	0	0.075
		MYB	0	0.25	0	0.075
		TAL1	0	0.25	0	0.075
		GATA1	0	0.166667	0	0.05
9	Hb F response to hydroxyurea	HBG2	0.4375	0	0	0.21875
		SAR1A	0.125	0.25	0.25	0.1875
		BCL11A	0.234375	0	0.2	0.157188
		MAP3K5	0.25	0	0.15	0.155
		NOS1	0.1875	0	0.15	0.12375
		ARG2	0.171875	0	0.15	0.115937
		NOS2	0.1875	0	0.1	0.11375
		RNF113B	0.1875	0	0.1	0.11375
		TOX	0.0625	0	0.35	0.10125
		ASS1	0.125	0	0.1	0.0825
		FLT1	0.0625	0	0.25	0.08125
		PDE7B	0.0625	0	0.25	0.08125
		SLC22A4	0	0.25	0	0.075
		HBE1	0.125	0	0.05	0.0725
		VEGFA	0.125	0	0.05	0.0725
		ADAR	0.09375	0	0.05	0.056875
		ADCY10	0.09375	0	0.05	0.056875
		CDHR3	0.09375	0	0.05	0.056875
		COPE	0.09375	0	0.05	0.056875
		DCHS2	0.09375	0	0.05	0.056875
		DOCK1	0.09375	0	0.05	0.056875
		EML1	0.09375	0	0.05	0.056875
		ETAA1	0.09375	0	0.05	0.056875
		KRT80	0.09375	0	0.05	0.056875
		MARCH10	0.09375	0	0.05	0.056875
		MRM2	0.09375	0	0.05	0.056875
		MYBBP1A	0.09375	0	0.05	0.056875
		NOM1	0.09375	0	0.05	0.056875
		ORL1	0.09375	0	0.05	0.056875
		PAPLN	0.09375	0	0.05	0.056875
		PKD1L1	0.09375	0	0.05	0.056875
		RHPN2	0.09375	0	0.05	0.056875
		RSPH3	0.09375	0	0.05	0.056875
		SALL2	0.09375	0	0.05	0.056875
		SEC31B	0.09375	0	0.05	0.056875
		SESN1	0.09375	0	0.05	0.056875
		TTLL10	0.09375	0	0.05	0.056875
		N4BP2L2	0.09375	0	0	0.046875
		ARG1	0.0625	0	0.05	0.04125
		HAO2	0.0625	0	0.05	0.04125
		DHRS7C-GLP2R	0.046875	0	0.05	0.0334375
7	Focal segmental glomerulosclerosis	APOL1	0.375	0	0.15	0.2175
		MYH9	0.1875	0	0.25	0.14375
		APOL1-MYH9	0.1875	0	0.05	0.10375
		APOL4-APOL2	0.1875	0	0.05	0.10375
24	Response to Hepatitis C treatment	IFNL3	0.375	0	0.15	0.2175
16	Abnormal platelet count	HBS1L-MYB	0.359375	0	0.1	0.199687
		EGF	0.1875	0	0.05	0.10375
		HLA-DOA-HLA-DPA1	0.1875	0	0.05	0.10375
		SH2B3	0.1875	0	0.05	0.10375
		THPO	0.1875	0	0.05	0.10375
		BCL11A	0.0625	0	0.1	0.05125
29	Gallstones	UGT1A1	0.3125	0	0.05	0.16625
		UGT1A10	0.0625	0	0.65	0.16125
		UGT1A6	0.125	0	0.1	0.0825
14	Acute chest syndrome	EDN1	0.25	0	0.1	0.145
		NOS3	0.25	0	0.05	0.135
		CHL1-LINC01266	0.1875	0	0.05	0.10375
		HTR3B	0.1875	0	0.05	0.10375
		SMAD1	0.1875	0	0.05	0.10375
		SMAD7	0.1875	0	0.05	0.10375
		TGFBR3	0.1875	0	0.05	0.10375
		PIK3CG	0.125	0	0.1	0.0825
		HMOX1	0.109375	0	0.1	0.0746875
		ALCAM	0.125	0	0.05	0.0725
		CHP2-PRKCB	0.125	0	0.05	0.0725
		COMMD7-DNMT3B	0.125	0	0.05	0.0725
		CTXND2	0.125	0	0.05	0.0725
		FBN2	0.125	0	0.05	0.0725
		FTO	0.125	0	0.05	0.0725
		GPR17	0.125	0	0.05	0.0725
		HTR2A	0.125	0	0.05	0.0725
		KL	0.125	0	0.05	0.0725
		KNG1	0.125	0	0.05	0.0725
		NFATC2	0.125	0	0.05	0.0725
		NOL12	0.125	0	0.05	0.0725
		NPY	0.125	0	0.05	0.0725
		REL	0.125	0	0.05	0.0725
		SCN5A	0.125	0	0.05	0.0725
		STAT1	0.125	0	0.05	0.0725
		NRCAM	0.0625	0	0.05	0.04125
		SMAD3	0.0625	0	0	0.03125
23	Vaso-occlusive crisis	HMOX1	0.0625	0.333333	0.05	0.14125
		ITGA2	0.1875	0	0.05	0.10375
		BCL11A	0.125	0	0.05	0.0725
		ITGA2B	0.125	0	0.05	0.0725
		MBL2	0.125	0	0	0.0625
		VEGFA	0.0625	0	0.15	0.06125
		CACNA2D3	0.0625	0	0.05	0.04125
		CBS	0.0625	0	0.05	0.04125
		DRD2	0.0625	0	0.05	0.04125
		EDN1	0.0625	0	0.05	0.04125
		KCNS1	0.0625	0	0.05	0.04125
		LGALS3	0.0625	0	0.05	0.04125
		NOS3	0.0625	0	0.05	0.04125
6	Osteonecrosis/Avascular necrosis	KL	0.0625	0	0.55	0.14125
		ANXA2	0.125	0	0.3	0.1225
		BMP6	0.109375	0	0.3	0.114687
		TGFBR2	0.125	0	0.1	0.0825
		ECE1	0.125	0	0.05	0.0725
		TGFBR3	0.125	0	0.05	0.0725
		STARD13	0.0625	0	0.15	0.06125
		ERG	0.0625	0	0.1	0.05125
		EDN1	0.0625	0	0.05	0.04125
		F2	0.0625	0	0.05	0.04125
		IL1B	0.0625	0	0.05	0.04125
		MTHFR	0.0625	0	0.05	0.04125
		PDS5B	0.0625	0	0.05	0.04125
3	Stroke	ENPP1	0.25	0	0.05	0.135
		TGFBR3	0.171875	0	0.2	0.125938
		ADCY9	0.125	0	0.25	0.1125
		BCL11A	0.1875	0	0.05	0.10375
		BMP6	0.125	0	0.2	0.1025
		TNF	0.171875	0	0.05	0.0959375
		SELP	0.125	0	0.15	0.0925
		VCAM1	0.109375	0	0.1	0.0746875
		ANXA2	0.125	0	0.05	0.0725
		GOLGB1	0.125	0	0.05	0.0725
		PON1	0.125	0	0.05	0.0725
		TEK	0.125	0	0.05	0.0725
		ECE1	0.0625	0	0.1	0.05125
		MET	0.0625	0	0.1	0.05125
		AGT	0.0625	0	0.05	0.04125
		APOL1	0.0625	0	0.05	0.04125
		CCL2	0.0625	0	0.05	0.04125
		CSF2	0.0625	0	0.05	0.04125
		ERG	0.0625	0	0.05	0.04125
		F5	0.0625	0	0.05	0.04125
		HBA2	0.0625	0	0.05	0.04125
		HMOX1	0.0625	0	0.05	0.04125
		IL6	0.0625	0	0.05	0.04125
		LTC4S	0.0625	0	0.05	0.04125
		ADRB2	0.046875	0	0.05	0.0334375
		IL4R	0.046875	0	0.05	0.0334375
		LDLR	0.046875	0	0.05	0.0334375
		HDAC9	0.0625	0	0	0.03125
22	Increased serum ferritin	HFE	0.25	0	0.05	0.135
		TF	0.125	0	0.05	0.0725
		SLC40A1	0.046875	0	0.05	0.0334375
8	Proteinuria	MYH9	0.125	0	0.35	0.1325
		APOL1	0.1875	0	0.1	0.11375
19	Abnormal serum iron concentration	GDF15	0	0.416667	0	0.125
		HAMP	0	0.25	0	0.075
18	Pain	GCH1	0.046875	0.25	0.1	0.118438
		SORCS1	0.1875	0	0.05	0.10375
		TRPV1	0	0.333333	0	0.1
		BCL11A	0.09375	0	0.15	0.076875
		ADGRV1	0.125	0	0.05	0.0725
		CYP3A4	0.125	0	0.05	0.0725
		DRD3	0.125	0	0.05	0.0725
		FAM193A	0.125	0	0.05	0.0725
		FTO	0.125	0	0.05	0.0725
		IL1R1	0.125	0	0.05	0.0725
		MTNR1A	0.125	0	0.05	0.0725
		NAT1	0.125	0	0.05	0.0725
		PCSK5	0.125	0	0.05	0.0725
		PDGFD	0.125	0	0.05	0.0725
		PLA2G4A	0.125	0	0.05	0.0725
		PLCH1	0.125	0	0.05	0.0725
		RAVER1	0.125	0	0.05	0.0725
		RPS24	0.125	0	0.05	0.0725
		TBC1D1	0.125	0	0.05	0.0725
		TGFA	0.125	0	0.05	0.0725
		TKTL1	0.125	0	0.05	0.0725
		UBE2O	0.125	0	0.05	0.0725
		HBS1L-MYB	0.09375	0	0.05	0.056875
		COMT	0.0625	0	0.05	0.04125
		MTHFR	0.0625	0	0.05	0.04125
		HBG2	0.046875	0	0.05	0.0334375
		ILA1	0.046875	0	0.05	0.0334375
		TRPA1	0.046875	0	0	0.0234375
17	Left ventricular diastolic dysfunction	FUCA2	0	0.333333	0.05	0.11
		APOE	0.125	0	0.05	0.0725
		GSTM1	0.0625	0	0.05	0.04125
1	Abnormal red blood cell count	ABO	0.1875	0	0.05	0.10375
		CCND3	0.1875	0	0.05	0.10375
		PARP11-CCND2	0.1875	0	0.05	0.10375
		PRKCE	0.1875	0	0.05	0.10375
		HBS1L-MYB	0.125	0	0.1	0.0825
		GSTP1	0.046875	0	0.05	0.0334375
		UGT1A1	0.046875	0	0.05	0.0334375
13	Abnormal white blood cell count	CDK6	0.1875	0	0.05	0.10375
		LY6G5C	0.1875	0	0.05	0.10375
		PNPLA3	0.1875	0	0.05	0.10375
		PSMD3-CSF3	0.1875	0	0.05	0.10375
		HBS1L-MYB	0.171875	0	0.05	0.0959375
		AK9	0.09375	0	0.05	0.056875
		EXD3	0.09375	0	0.05	0.056875
		ITGA11	0.09375	0	0.05	0.056875
		LAMA2	0.09375	0	0.05	0.056875
		NES	0.09375	0	0.05	0.056875
		OR10G9	0.09375	0	0.05	0.056875
		RRAD	0.09375	0	0.05	0.056875
		ZFHX4	0.09375	0	0.05	0.056875
		ACKR1	0.046875	0	0.05	0.0334375
		CERS4	0.046875	0	0.05	0.0334375
		FAM221A	0.046875	0	0.05	0.0334375
		MAN2B1	0.046875	0	0.05	0.0334375
20	Hyperuricemia	HBG1-HBG2	0.1875	0	0.05	0.10375
21	Abnormal hematocrit	HBS1L-MYB	0.1875	0	0.05	0.10375
		PDGFRA-KIT	0.1875	0	0.05	0.10375
		NOS3	0.0625	0	0.05	0.04125
25	Increased Hb A2 levels	LCRB	0.1875	0	0.05	0.10375
		HBA2	0	0.25	0	0.075
		KCNQ1	0.0625	0	0.05	0.04125
		KLF1	0.0625	0	0.05	0.04125
		GSTP1	0.046875	0	0.05	0.0334375
		UGT1A1	0.046875	0	0.05	0.0334375
27	Haemolytic anaemia	NPRL3	0.1875	0	0.05	0.10375
		OR51B5	0.09375	0	0.1	0.066875
		OR51L1-OR51P1P	0.09375	0	0.05	0.056875
		ADCY6	0.0625	0	0.05	0.04125
26	EPO levels	MAP2K6	0.1875	0	0.05	0.10375
15	Osteoporosis	COL1A1	0.1875	0	0.05	0.10375
		VDR	0.0625	0	0.1	0.05125
		GSTP1	0.0625	0	0.05	0.04125
12	Bacteremia	BMP6	0.125	0	0.2	0.1025
		IGF1R	0.046875	0	0.15	0.0534375
		BMPR1A	0.046875	0	0.1	0.0434375
		SMAD3	0.046875	0	0.05	0.0334375
		SMAD6	0.046875	0	0.05	0.0334375
		TGFBR3	0.046875	0	0.05	0.0334375
30	Oxidative stress	FOXO3	0	0.333333	0	0.1
		EGLN1	0	0.25	0	0.075
		MTHFR	0.125	0	0.05	0.0725
		NFE2L2	0	0.166667	0	0.05
		GSTP1	0.0625	0	0.05	0.04125
31	Albuminuria	APOL1	0.171875	0	0.05	0.0959375
		HMOX1	0.0625	0	0.05	0.04125
		ACKR1	0.046875	0	0.05	0.0334375
32	Pulmonary arterial hypertension	NEDD4L	0.125	0	0.1	0.0825
		GALNT13	0.0625	0	0.25	0.08125
		ADORA2B	0.125	0	0.05	0.0725
		BMP6	0.0625	0	0.15	0.06125
		TGFBR3	0.0625	0	0.15	0.06125
		ACVRL1	0.0625	0	0.1	0.05125
		BMPR2	0.0625	0	0.1	0.05125
		LTA4H	0.0625	0	0.1	0.05125
		SELP	0.0625	0	0.1	0.05125
		ACKR1	0.0625	0	0.05	0.04125
		ADCY6	0.0625	0	0.05	0.04125
		ADRB1	0.0625	0	0.05	0.04125
		CR1	0.0625	0	0.05	0.04125
		EDN1	0.0625	0	0.05	0.04125
		IL1B	0.0625	0	0.05	0.04125
		KL	0.0625	0	0.05	0.04125
		LCAT	0.0625	0	0.05	0.04125
		NOS3	0.0625	0	0.05	0.04125
		PRELP	0.0625	0	0.05	0.04125
		SERPINC1	0.0625	0	0.05	0.04125
		SLC12A6	0.0625	0	0.05	0.04125
		THBS1	0.046875	0	0.05	0.0334375
33	RBC adhesion	ADCY6	0.125	0	0.1	0.0825
		THBS1	0	0.25	0	0.075
		LAMA2	0	0.166667	0	0.05
		ADRB2	0.0625	0	0.05	0.04125
34	Delayed menarche	NOS3	0.125	0	0.1	0.0825
35	Red blood cell alloimmunisation	CD81	0.125	0	0.1	0.0825
		CTLA4	0.0625	0	0.05	0.04125
		FCGR2C	0.0625	0	0.05	0.04125
36	Reticulocytosis	NPRL3	0.140625	0	0.05	0.0803125
		CD36	0.125	0	0.05	0.0725
		NOS3	0.0625	0	0.1	0.05125
37	Abnormal neutrophil cell number	NES	0.140625	0	0.05	0.0803125
		AK9	0.09375	0	0.05	0.056875
		CERS4	0.09375	0	0.05	0.056875
		FAM221A	0.09375	0	0.05	0.056875
		MAN2B1	0.09375	0	0.05	0.056875
		OR10G9	0.09375	0	0.05	0.056875
		ZFHX4	0.09375	0	0.05	0.056875
		ACKR1	0.046875	0	0.05	0.0334375
		EXD3	0.046875	0	0.05	0.0334375
		ITGA11	0.046875	0	0.05	0.0334375
		LAMA2	0.046875	0	0.05	0.0334375
		RRAD	0.046875	0	0.05	0.0334375
		NOS3	0.0625	0	0	0.03125
38	Abnormal GFR	APOL1	0.109375	0	0.1	0.0746875
		BMPR1B	0.0625	0	0.2	0.07125
		AGGF1	0.09375	0	0.05	0.056875
		PKD1L2	0.09375	0	0.05	0.056875
		TOR2A	0.09375	0	0.05	0.056875
		HMOX1	0.0625	0	0.05	0.04125
		CD163	0.046875	0	0.05	0.0334375
		CUBN	0.046875	0	0.05	0.0334375
		CYP4B1	0.046875	0	0.05	0.0334375
		MYH9	0.046875	0	0.05	0.0334375
39	Leg ulcers	SMAD7	0.125	0	0.05	0.0725
		KL	0.046875	0	0.15	0.0534375
		BMPR1B	0.0625	0	0.1	0.05125
		IL6	0.0625	0	0.05	0.04125
		MAP2K1	0.0625	0	0.05	0.04125
		MAP3K7	0.0625	0	0.05	0.04125
		PDS5B	0.0625	0	0.05	0.04125
		SMAD9	0.0625	0	0.05	0.04125
		TEK	0.0625	0	0.05	0.04125
		TGFBR2	0.0625	0	0.05	0.04125
		BMP6	0.046875	0	0.05	0.0334375
		SMURF1	0.046875	0	0.05	0.0334375
		TGFBR3	0.046875	0	0.05	0.0334375
40	Increased serum iron	HFE	0.125	0	0.05	0.0725
41	Cardiac iron load	GSTM1	0.125	0	0.05	0.0725
42	Thromboembolism	PROC	0.0625	0	0.15	0.06125
		CYP4V2	0.0625	0	0.05	0.04125
		PROS1	0.0625	0	0.05	0.04125
		SERPINC1	0.0625	0	0.05	0.04125
43	Response to Hydroxyurea	CD36	0	0.166667	0.05	0.06
		CYP2D6	0.046875	0	0.05	0.0334375
44	Priapism	AQP1	0.09375	0	0.05	0.056875
		ITGAV	0.09375	0	0.05	0.056875
		TGFBR3	0.09375	0	0.05	0.056875
		KL	0.046875	0	0.1	0.0434375
		F13A1	0.046875	0	0.05	0.0334375
45	Reticulocytopenia	BCL11A	0.09375	0	0.05	0.056875
		GSTP1	0.046875	0	0.05	0.0334375
		IL1B	0.046875	0	0.05	0.0334375
46	Recurrent respiratory infections	LGALS3	0.0625	0	0.1	0.05125
		TLR2	0.0625	0	0.05	0.04125
47	Increased lactate dehydrogenase activity	NOS3	0.0625	0	0.1	0.05125
48	Response to deferiprone	UGT1A6	0.0625	0	0.1	0.05125
49	Abnormal hepcidin level	TMPRSS6	0.046875	0	0.1	0.0434375
		GDF15	0.0625	0	0.05	0.04125
50	Abnormal serum ferritin	GSTM1	0.0625	0	0.05	0.04125
		HAMP	0.046875	0	0.05	0.0334375
51	Elevated transferrin saturation	HFE	0.0625	0	0.05	0.04125
52	Decreased serum ferritin	TF	0.0625	0	0.05	0.04125
		TFR2	0.0625	0	0.05	0.04125
		TNF	0.0625	0	0.05	0.04125
53	Abnormal circulating homocysteine concentration	MTHFR	0.0625	0	0.05	0.04125
54	Morphine glucuronidation	UGT2B7	0.0625	0	0.05	0.04125
55	Increased liver iron level	HAMP	0.046875	0	0.05	0.0334375
56	Response to deferasirox	CYP1A2	0.046875	0	0.1	0.0434375
		ABCC2	0.046875	0	0.05	0.0334375
		CYP1A1	0.046875	0	0.05	0.0334375
57	Retinopathy	IL6	0.0625	0	0.05	0.04125
		NOS3	0.0625	0	0.05	0.04125
58	Recurrent upper respiratory tract infections	NOS3	0.0625	0	0.05	0.04125
59	Recurrent Infections	CCL5	0.0625	0	0	0.03125
		MPO	0.0625	0	0	0.03125
		TLR2	0.0625	0	0	0.03125
		MBL2	0.046875	0	0	0.0234375
